# Supplementary material for: Can active learning techniques simultaneously develop students’ hard and soft skills? Evidence from an international relations class
Source: PLoS One. 2022 Apr 26;17(4):e0265408. doi: 10.1371/journal.pone.0265408 (PMC9041752; doi:10.1371/journal.pone.0265408)
Supplement: S1 File — (XLSX) [file pone.0265408.s001.xlsx]

## Sheet: you tubes
https://www.youtube.com/watch?v=iOl9fjFk-NA
https://www.youtube.com/watch?v=iOl9fjFk-NA&list=TLPQMjkwNjIwMjGWX9kxVCDF2A&index=1
https://www.ibm.com/support/pages/canonical-correlation

## Sheet: Study performed 
	Hypothesis: there are differences between the results of the hard and soft skills in the experimental group
									https://www.youtube.com/watch?v=aNg8EZKflfQ				principal components
								https://www.youtube.com/watch?v=8USoG0qjiN8
1	MANOVA Study: general model, linear modelo general linear Multivariate							https://www.youtube.com/watch?v=4ytDLOYq__s
	Independent variable		GROUP			GROUP
	Dependent variables		HARD	then, the same for		SOFT
	This was according to a before-after logic
	Simple contrast
	Reference category _ control group_ 0_ is the first
	Options_ homogeneity test
	BOX Test must be higher than 0.05, this is not significant_they are the same as the covariance matrix
	4 tests: if they are lower than 0-05, it means they are significant. What does it mean?							Donde pone pruebas multivarialentes GRUPO
	If they are significant, it means that: there are differneces between the average results of the groups, considering the linear combination of dependent variables
	If they are not significant, it means that there are no differences, so that MANOVA is not necessary
	Below, there is the ANOVA, variable by variable
	So that the multivariate analysis would suffice
2.	Canonical correlations
	Number of variables		Canonical correlations use the set of variables that appear the lestlas corre canonicas, coge el set de variables que menos tiene
			In this case, there are 3 hard and 4 soft
			then, there are 3 canonical correlations

## Sheet: BDD final 
	GROUP	TEST1	IIRR	BA	TEST2	QUES	FG	SE1	TW1	LP1	CT1	SE2	TW2	LP1	CT1
1	Exp	5	7.42	7.17	4.5	8.125	8	3.8	4	4	0	4.2	4.33333	4	0.25
2	Cont	6.5	7.12	6.5	6.5	6.875	6.85	3.3	3.33333	5	0.5	2.9	3.5	4	0.75
3	Cont	5	7.5	6.41	2.5	6.25	8.825	3.5	4	5	0.5	3.7	4.16667	5	0.625
4	Exp	4	7.84	7.51	5.5	8.125	9.4	2.1	3	5	0.375	4.5	3.16667	5	0.75
5	Cont	4	7.01	5.72	6	10	7.725	3.5	4.16667	3	0.75	3.3	3.83333	4	0.625
6	Exp	4	7.66	6.74	8	8.125	8.1	4.4	4.33333	5	0.625	4.4	4.16667	5	0.625
7	Exp	5	7.56	7.43	7	6.25	8.575	4.3	3.66667	5	0.375	3.9	4	5	0.5
8	Exp	4.5	7.28	6.88	6.5	8.125	7.875	3.3	3.5	4	0.75	3.7	3.16667	4	0.625
9	Exp	6	9.27	9.24	8.5	10	9.75	4.4	4.5	5	0.5	5	4.5	4	0.625
10	Cont	4.5	7.11	6.14	5.5	10	8.925	3.5	3.66667	5	0.5	3.6	4	5	0.625
11	Exp	4.5	7.51	6.8	2.5	6.25	8.225	3.5	3.66667	3	0.625	3	3.83333	3	0.25
12	Exp	4.5	6.87	6.55	5.5	10	8.7	1.9	2.66667	5	0.625	1.5	2.66667	5	0.75
13	Exp	4.5	7.49	7.35	4.5	4.375	7.65	4.2	4	5	0.5	3.7	4	4	0.25
14	Exp	3.5	6.79	6.7	4.5	4.375	6.925	4.5	4.16667	5	0.75	4.8	4	5	0.75
15	Cont	4	8.5	7.92	5.5	10	10	4.3	3.66667	3	0.875	4.6	4.16667	4	0.75
16	Exp	3.5	8.05	7.78	6.5	10	8.7	3.9	3.83333	4	0.375	4.5	3.83333	4	0.5
17	Cont	4	8.39	8.19	7.5	7.5	8.85	2.9	3.33333	4	0.75	3.4	3.33333	3	0.625
18	Cont	3.5	6.92	6.55	6	10	8.65	3.5	3.5	5	0.875	3.4	3.33333	5	0.875
19	Exp	6	7.54	7.03	5.5	10	8.5	3.8	3.33333	4	0.5	3.9	3.83333	3	0.5
20	Cont	4.5	7.65	7.14	3	10	9.05	4.4	3.83333	5	0.625	4.2	3.66667	5	0.625
21	Exp	4	7.76	7.61	6	10	9.05	4.4	4.33333	3	0.625	4.3	3.66667	4	0.5
22	Cont	4.5	7.4	7.43	6	10	9.075	4.2	3.16667	4	0.625	4.1	3.83333	4	0.75
23	Cont	6.5	8.85	8.81	7	6.25	8.65	4.8	4.5	4	0.75	1.2	4.83333	5	0.625
24	Cont	3	8.32	7.94	6.5	6.25	8.25	2.6	3.66667	4	0.625	3.9	3.5	4	0.5
25	Cont	4.5	7.85	7.35	4.5	10	9.375	4.6	4	5	0.625	5	4.5	5	0.5
26	Cont	2	7.89	7.83	3.5	10	8.65	3.9	4	4	0.625	4.3	4.33333	4	0.875
27	Exp	4	7.27	6.78	5.5	8.125	8.75	4.7	4.5	5	0.625	4.5	4.66667	5	0.375
28	Cont	4	8	7.74	6	10	8.375	4.1	3	5	0.625	4.5	4.66667	5	0.625
29	Cont	7	8.22	8.38	5	6.25	8.225	3.8	3.83333	4	0.75	3.7	3.16667	5	0.375
30	Exp	5.5	8.53	8.77	8	10	9.625	4.8	4.33333	4	0.625	4.8	4	4	0.625
31	Cont	2.5	7.46	6.86	3.5	1.875	6.975	3.1	3.83333	3	0.375	3.7	3.83333	3	0.625
32	Cont	4.5	7.69	7.6	6	6.25	7.725	3.7	3.5	5	0.75	4.2	3	4	0.5
33	Exp	4.5	8.65	8.44	6	8.125	9.375	1.6	3.83333	4	0.75	1.5	4.33333	4	0.625
34	Exp	4.5	7.16	6.41	2	8.125	8.875	4.5	3	2	0.125	4.8	2.5	4	0.5
35	Cont	4	7.05	6.47	3	8.125	8.175	2.1	4.5	4	0.5	3.5	4.5	4	0.25
36	Exp	4	7.68	7.35	6	10	8.725	3.6	3.16667	4	0.25	3.9	2.83333	5	0.625
37	Cont	5	8.78	8.41	4	6.25	8.45	4	3.83333	5	0.375	3.9	4.16667	5	0.25
38	Cont	6	8.08	7.59	6	7.5	8.425	2.8	3	4	0.5	2.6	2.83333	4	0.375
39	Cont	5.5	7.95	7.7	4.5	8.125	9.4	4.4	4.33333	5	0.625	4.1	3.83333	5	0.875
40	Exp	5.5	7.74	6.77	4.5	4.375	8.3	4.6	4.16667	5	0.25	4.3	4.33333	5	0.625
41	Exp	3	8.05	7.34	6.5	10	9.2	4	4.5	5	0.625	4.1	4.16667	5	0.5
42	Exp	4.5	7.76	7.36	3.5	6.25	8.375	3.9	4.33333	4	0.625	4.1	4.16667	4	0.75
43	Exp	3	7.47	7.1	4	8.125	7.575	4.2	3.33333	3	0.5	3.9	3.66667	3	0.625
44	Cont	3.5	6.67	6.43	3.5	8.125	7.325	3.1	4.33333	3	0.25	3.7	4.33333	3	0
45	Cont	3	8.35	8.02	3.5	10	8.875	4.1	3.16667	4	0.625	4.3	3.5	4	0.875
46	Exp	4	7.39	6.95	6	4.375	8.125	4.4	4.16667	5	0.625	3.6	3.66667	5	0.5
47	Exp	5	7.64	7.3	4	7.5	8.25	3.9	4.16667	4	0.125	3.8	4	4	0.625
48	Cont	4	8.07	7.62	6	8.125	8.8	4.3	3.66667	5	0.5	4.6	3	5	0.875
49	Cont	5.5	8.84	8.59	5	8.125	9	4.6	4.83333	5	0.375	4.3	4.5	5	0.5
50	Exp	2.5	8.17	7.79	4	10	9.475	4.1	4.16667	5	0.25	4	4.5	4	0.5
51	Exp	4	8.39	7.75	3.5	8.125	8.875	4.7	4.83333	5	0.375	4.7	4.5	5	0.75
52	Cont	2.5	6.98	6.32	3.5	8.125	7.375	2.3	2.83333	5	0.5	2.2	3.16667	5	0.5
53	Exp	2	7.38	7.39	3.5	6.875	7.3	4.1	4.83333	3	0.375	4.7	3.5	3	0.5
54	Cont	4	8.02	7.31	6	10	9.7	4.6	4.5	5	0.625	4.9	4.16667	5	0.75
55	Cont	2	7.45	7.15	3	6.25	7.875	3.4	3	5	0.625	3.7	4.33333	4	0.375
56	Exp	5.5	7.14	6.86	3.5	4.375	6.75	3.9	4	4	0.375	3.8	4	5	0.25
57	Cont	4	6.31	5.73	4	10	7.6	3.5	3.83333	4	0.375	3.9	4	4	0.75
58	Exp	4.5	7.95	8.09	4	10	8.55	3.5	3.33333	3	0.25	4	3.33333	2	0.625
59	Cont	5.5	7.98	7.4	5.5	10	9.225	3.9	4	4	0.375	4	4	4	0.25
60	Exp	4.5	8.01	7.62	5.5	10	9.775	1.9	4.5	4	0.375	4.3	5	5	0.625
61	Cont	5.5	7.4	7.14	5	6.25	8.375	3.8	3.66667	4	0.625	3.8	4.16667	5	0.625
62	Exp	4	7.5	7.4	3.5	10	8.475	4.2	4	4	0.5	4.3	4.16667	4	0.625
63	Cont	6	7.73	7.08	6	10	8.9	4.5	4	5	0.625	4.7	4	5	0.75
		4.33871

## Sheet: By group
HARD SKILLS			SOFT SKILLS				HARD SKILLS			SOFT SKILLS							SOFT SKILLS							SOFT SKILLS
Initial moment			momento inicial		Initial moment Learning Perception		Initial moment			Initial moment		Initial moment Learning Perception		Final moment			Final moment		Final moment Learning Perception		Final moment			final moment		Final moment Learning Perception
Survey					LP		Survey					LP		Survey	Out of 10	Out of 10			LP		Survey	Out of 10	Out of 10			LP
mom1	Average Grade IR	Average Grade Business			X21		mom1	Average Grade IR	Average Grade Business			X21		mom 2	Exam question	Final grade Class Latin American Study			y21		mom 2	Exam question	Final grade Class Latin American Studies			y21
ExpO1	ExpMEDIA1	ExpMEDIA2	ExpPE1	ExpTW1	ExpLP1	ExpCT1	ContO1	ContMEDIA1	ContMEDIA2	ContPE1	ContTW1	ContLP1	ContCT1	ExpO2	ExpPREG	ExpNF	ExpPE2	ExpTW2	ExpLP2	ExpCT2	ContO2	ContPREG	ContNF	ContPE2	ContTW2	ContLP2	ContCT2		ExpDIFO	ExpDIFNota	ExpDIFPE	ExpDIFTW	ExpDIFLP	ExpDIFCT	ContDIFO	ContDIFNota	ContDIFPE	ContDIFTW	ContDIFLP	ContDIFCT
5	7.42	7.17	3.8	4	4	0	6.5	7.12	6.5	3.3	3.33333	5	0.5	4.5	8.125	8	4.2	4.33333	4	0.25	6.5	6.875	6.85	2.9	3.5	4	0.75		-0.5	0.58	0.4	0.333333	0	0.25	0	-0.27	-0.4	0.166667	-1	0.25
4	7.84	7.51	2.1	3	5	0.375	5	7.5	6.41	3.5	4	5	0.5	5.5	8.125	9.4	4.5	3.16667	5	0.75	2.5	6.25	8.825	3.7	4.16667	5	0.625		1.5	1.56	2.4	0.166667	0	0.375	-2.5	1.325	0.2	0.166667	0	0.125
4	7.66	6.74	4.4	4.33333	5	0.625	4	7.01	5.72	3.5	4.16667	3	0.75	8	8.125	8.1	4.4	4.16667	5	0.625	6	10	7.725	3.3	3.83333	4	0.625		4	0.44	0	-0.166667	0	0	2	0.715	-0.2	-0.333333	1	-0.125
5	7.56	7.43	4.3	3.66667	5	0.375	4.5	7.11	6.14	3.5	3.66667	5	0.5	7	6.25	8.575	3.9	4	5	0.5	5.5	10	8.925	3.6	4	5	0.625		2	1.015	-0.4	0.333333	0	0.125	1	1.815	0.1	0.333333	0	0.125
4.5	7.28	6.88	3.3	3.5	4	0.75	4	8.5	7.92	4.3	3.66667	3	0.875	6.5	8.125	7.875	3.7	3.16667	4	0.625	5.5	10	10	4.6	4.16667	4	0.75		2	0.595	0.4	-0.333333	0	-0.125	1.5	1.5	0.3	0.5	1	-0.125
6	9.27	9.24	4.4	4.5	5	0.5	4	8.39	8.19	2.9	3.33333	4	0.75	8.5	10	9.75	5	4.5	4	0.625	7.5	7.5	8.85	3.4	3.33333	3	0.625		2.5	0.48	0.6	0	-1	0.125	3.5	0.46	0.5	0	-1	-0.125
4.5	7.51	6.8	3.5	3.66667	3	0.625	3.5	6.92	6.55	3.5	3.5	5	0.875	2.5	6.25	8.225	3	3.83333	3	0.25	6	10	8.65	3.4	3.33333	5	0.875		-2	0.715	-0.5	0.166667	0	-0.375	2.5	1.73	-0.1	-0.166667	0	0
4.5	6.87	6.55	1.9	2.66667	5	0.625	4.5	7.65	7.14	4.4	3.83333	5	0.625	5.5	10	8.7	1.5	2.66667	5	0.75	3	10	9.05	4.2	3.66667	5	0.625		1	1.83	-0.4	0	0	0.125	-1.5	1.4	-0.2	-0.166667	0	0
4.5	7.49	7.35	4.2	4	5	0.5	4.5	7.4	7.43	4.2	3.16667	4	0.625	4.5	4.375	7.65	3.7	4	4	0.25	6	10	9.075	4.1	3.83333	4	0.75		0	0.16	-0.5	0	-1	-0.25	1.5	1.675	-0.1	0.666667	0	0.125
3.5	6.79	6.7	4.5	4.16667	5	0.75	6.5	8.85	8.81	4.8	4.5	4	0.75	4.5	4.375	6.925	4.8	4	5	0.75	7	6.25	8.65	1.2	4.83333	5	0.625		1	0.135	0.3	-0.166667	0	0	0.5	-0.2	-3.6	0.333333	1	-0.125
3.5	8.05	7.78	3.9	3.83333	4	0.375	3	8.32	7.94	2.6	3.66667	4	0.625	6.5	10	8.7	4.5	3.83333	4	0.5	6.5	6.25	8.25	3.9	3.5	4	0.5		3	0.65	0.6	0	0	0.125	3.5	-0.07	1.3	-0.166667	0	-0.125
6	7.54	7.03	3.8	3.33333	4	0.5	4.5	7.85	7.35	4.6	4	5	0.625	5.5	10	8.5	3.9	3.83333	3	0.5	4.5	10	9.375	5	4.5	5	0.5		-0.5	0.96	0.1	0.5	-1	0	0	1.525	0.4	0.5	0	-0.125
4	7.76	7.61	4.4	4.33333	3	0.625	2	7.89	7.83	3.9	4	4	0.625	6	10	9.05	4.3	3.66667	4	0.5	3.5	10	8.65	4.3	4.33333	4	0.875		2	1.29	-0.1	-0.666667	1	-0.125	1.5	0.76	0.4	0.333333	0	0.25
4	7.27	6.78	4.7	4.5	5	0.625	4	8	7.74	4.1	3	5	0.625	5.5	8.125	8.75	4.5	4.66667	5	0.375	6	10	8.375	4.5	4.66667	5	0.625		1.5	1.48	-0.2	0.166667	0	-0.25	2	0.375	0.4	1.66667	0	0
5.5	8.53	8.77	4.8	4.33333	4	0.625	7	8.22	8.38	3.8	3.83333	4	0.75	8	10	9.625	4.8	4	4	0.625	5	6.25	8.225	3.7	3.16667	5	0.375		2.5	1.095	0	-0.333333	0	0	-2	0.005	-0.1	-0.666667	1	-0.375
4.5	8.65	8.44	1.6	3.83333	4	0.75	2.5	7.46	6.86	3.1	3.83333	3	0.375	6	8.125	9.375	1.5	4.33333	4	0.625	3.5	1.875	6.975	3.7	3.83333	3	0.625		1.5	0.725	-0.1	0.5	0	-0.125	1	-0.485	0.6	0	0	0.25
4.5	7.16	6.41	4.5	3	2	0.125	4.5	7.69	7.6	3.7	3.5	5	0.75	2	8.125	8.875	4.8	2.5	4	0.5	6	6.25	7.725	4.2	3	4	0.5		-2.5	1.715	0.3	-0.5	2	0.375	1.5	0.035	0.5	-0.5	-1	-0.25
4	7.68	7.35	3.6	3.16667	4	0.25	4	7.05	6.47	2.1	4.5	4	0.5	6	10	8.725	3.9	2.83333	5	0.625	3	8.125	8.175	3.5	4.5	4	0.25		2	1.045	0.3	-0.333333	1	0.375	-1	1.125	1.4	0	0	-0.25
5.5	7.74	6.77	4.6	4.16667	5	0.25	5	8.78	8.41	4	3.83333	5	0.375	4.5	4.375	8.3	4.3	4.33333	5	0.625	4	6.25	8.45	3.9	4.16667	5	0.25		-1	0.56	-0.3	0.166667	0	0.375	-1	-0.33	-0.1	0.333333	0	-0.125
3	8.05	7.34	4	4.5	5	0.625	6	8.08	7.59	2.8	3	4	0.5	6.5	10	9.2	4.1	4.16667	5	0.5	6	7.5	8.425	2.6	2.83333	4	0.375		3.5	1.15	0.1	-0.333333	0	-0.125	0	0.345	-0.2	-0.166667	0	-0.125
4.5	7.76	7.36	3.9	4.33333	4	0.625	5.5	7.95	7.7	4.4	4.33333	5	0.625	3.5	6.25	8.375	4.1	4.16667	4	0.75	4.5	8.125	9.4	4.1	3.83333	5	0.875		-1	0.615	0.2	-0.166667	0	0.125	-1	1.45	-0.3	-0.5	0	0.25
3	7.47	7.1	4.2	3.33333	3	0.5	3.5	6.67	6.43	3.1	4.33333	3	0.25	4	8.125	7.575	3.9	3.66667	3	0.625	3.5	8.125	7.325	3.7	4.33333	3	0		1	0.105	-0.3	0.333333	0	0.125	0	0.655	0.6	0	0	-0.25
4	7.39	6.95	4.4	4.16667	5	0.625	3	8.35	8.02	4.1	3.16667	4	0.625	6	4.375	8.125	3.6	3.66667	5	0.5	3.5	10	8.875	4.3	3.5	4	0.875		2	0.735	-0.8	-0.5	0	-0.125	0.5	0.525	0.2	0.333333	0	0.25
5	7.64	7.3	3.9	4.16667	4	0.125	4	8.07	7.62	4.3	3.66667	5	0.5	4	7.5	8.25	3.8	4	4	0.625	6	8.125	8.8	4.6	3	5	0.875		-1	0.61	-0.1	-0.166667	0	0.5	2	0.73	0.3	-0.666667	0	0.375
2.5	8.17	7.79	4.1	4.16667	5	0.25	5.5	8.84	8.59	4.6	4.83333	5	0.375	4	10	9.475	4	4.5	4	0.5	5	8.125	9	4.3	4.5	5	0.5		1.5	1.305	-0.1	0.333333	-1	0.25	-0.5	0.16	-0.3	-0.333333	0	0.125
4	8.39	7.75	4.7	4.83333	5	0.375	2.5	6.98	6.32	2.3	2.83333	5	0.5	3.5	8.125	8.875	4.7	4.5	5	0.75	3.5	8.125	7.375	2.2	3.16667	5	0.5		-0.5	0.485	0	-0.333333	0	0.375	1	0.395	-0.1	0.333333	0	0
2	7.38	7.39	4.1	4.83333	3	0.375	4	8.02	7.31	4.6	4.5	5	0.625	3.5	6.875	7.3	4.7	3.5	3	0.5	6	10	9.7	4.9	4.16667	5	0.75		1.5	-0.08	0.6	-1.33333	0	0.125	2	1.68	0.3	-0.333333	0	0.125
5.5	7.14	6.86	3.9	4	4	0.375	2	7.45	7.15	3.4	3	5	0.625	3.5	4.375	6.75	3.8	4	5	0.25	3	6.25	7.875	3.7	4.33333	4	0.375		-2	-0.39	-0.1	0	1	-0.125	1	0.425	0.3	1.33333	-1	-0.25
4.5	7.95	8.09	3.5	3.33333	3	0.25	4	6.31	5.73	3.5	3.83333	4	0.375	4	10	8.55	4	3.33333	2	0.625	4	10	7.6	3.9	4	4	0.75		-0.5	0.6	0.5	0	-1	0.375	0	1.29	0.4	0.166667	0	0.375
4.5	8.01	7.62	1.9	4.5	4	0.375	5.5	7.98	7.4	3.9	4	4	0.375	5.5	10	9.775	4.3	5	5	0.625	5.5	10	9.225	4	4	4	0.25		1	1.765	2.4	0.5	1	0.25	0	1.245	0.1	0	0	-0.125
4	7.5	7.4	4.2	4	4	0.5	5.5	7.4	7.14	3.8	3.66667	4	0.625	3.5	10	8.475	4.3	4.16667	4	0.625	5	6.25	8.375	3.8	4.16667	5	0.625		-0.5	0.975	0.1	0.166667	0	0.125	-0.5	0.975	0	0.5	1	0
							6	7.73	7.08	4.5	4	5	0.625								6	10	8.9	4.7	4	5	0.75								0	1.17	0.2	0	0	0.125

## Sheet: Final grade
First Name (Initial)	Last name (initials)	ID Number (first and last number)	Examen Parcial	Essay	Participación	Examen Final	Trabajo Grupal	%Parcial	%Essay	%Participacion	%Final	%Grupal	Final grade
G	R S	20	8.25	9	7	7.75	9	0.825	1.35	1.05	3.875	0.9	8		20	0
A M	B G	22	5.25	7	5	7.25	9	0.525	1.05	0.75	3.625	0.9	6.85		22	0
M D	B F	25	9.5	9	10	8.25	9	0.95	1.35	1.5	4.125	0.9	8.825		25	0
A M	P G	28	8.75	10	10	9.25	9	0.875	1.5	1.5	4.625	0.9	9.4		28	0
N	H S	27	5	8	5	8.75	9	0.5	1.2	0.75	4.375	0.9	7.725		27	0
A	M Q	21	9.5	8	7	8	9	0.95	1.2	1.05	4	0.9	8.1		21	0
A	M Z	20	8.5	9	9	8.25	9	0.85	1.35	1.35	4.125	0.9	8.575		20	0
L M	O D	23	5.75	9	7	8	9	0.575	1.35	1.05	4	0.9	7.875		23	0
D J	R A	26	10	9	10	10	9	1	1.35	1.5	5	0.9	9.75		26	0
P	F S	20	9.25	10	10	8	10	0.925	1.5	1.5	4	1	8.925		20	0
D	Z L	20	7	8	7	8.75	9	0.7	1.2	1.05	4.375	0.9	8.225		20	0
C	M I	26	9	9	8	8.5	10	0.9	1.35	1.2	4.25	1	8.7		26	0
E	T M	27	6	8	8	7.5	9	0.6	1.2	1.2	3.75	0.9	7.65		27	0
M	P V	28	8.75	8	8	5.5	9	0.875	1.2	1.2	2.75	0.9	6.925		28	0
M I	A N	23	10	10	10	10	10	1	1.5	1.5	5	1	10		23	0
S	Y L	28	9	8	7	9.5	8	0.9	1.2	1.05	4.75	0.8	8.7		28	0
S	G R A	23	10	9	9	8.5	9	1	1.35	1.35	4.25	0.9	8.85		23	0
I	G Z L	29	7.25	8	8	9.25	9	0.725	1.2	1.2	4.625	0.9	8.65		29	0
P	S L	27	9.5	8	8	8.5	9	0.95	1.2	1.2	4.25	0.9	8.5		27	0
M	C S P	28	7.5	8	8	10	9	0.75	1.2	1.2	5	0.9	9.05		28	0
J	P G	22	8.5	9	8	9.5	9	0.85	1.35	1.2	4.75	0.9	9.05		22	0
R V	D M	21	9.25	8	7	10	9	0.925	1.2	1.05	5	0.9	9.075		21	0
R	G L	23	9.25	9	9	8.25	9	0.925	1.35	1.35	4.125	0.9	8.65		23	0
R	A R P R	28	8.5	9	7	8	10	0.85	1.35	1.05	4	1	8.25		28	0
J M	G M	22	9.25	9	9	9.5	10	0.925	1.35	1.35	4.75	1	9.375		22	0
L B	C G	23	7.5	8	7	9.5	9	0.75	1.2	1.05	4.75	0.9	8.65		23	0
P	M V	26	8.75	9	10	8.25	9	0.875	1.35	1.5	4.125	0.9	8.75		26	0
T	L S D	21	7.5	8	6	9.25	9	0.75	1.2	0.9	4.625	0.9	8.375		21	0
I	H A	21	8.25	8	7	8.5	9	0.825	1.2	1.05	4.25	0.9	8.225		21	0
P	R J	26	10	9	10	9.75	9	1	1.35	1.5	4.875	0.9	9.625		26	0
T	L T S	21	7.25	8	7	6	10	0.725	1.2	1.05	3	1	6.975		21	0
L	L G	22	8.75	7	6	8	9	0.875	1.05	0.9	4	0.9	7.725		22	0
A	M L	25	10	9	10	9.25	9	1	1.35	1.5	4.625	0.9	9.375		25	0
E	S M V	26	9	10	8	8.75	9	0.9	1.5	1.2	4.375	0.9	8.875		26	0
P	C S	20	6.5	8	8	8.25	10	0.65	1.2	1.2	4.125	1	8.175		20	0
J	R R	21	9.25	8	7	9.5	8	0.925	1.2	1.05	4.75	0.8	8.725		21	0
P	B P	20	7.25	9	9	8.25	9	0.725	1.35	1.35	4.125	0.9	8.45		20	0
C	C E	21	9	8	7	8.75	9	0.9	1.2	1.05	4.375	0.9	8.425		21	0
A	G G	22	9.25	9	10	9.25	10	0.925	1.35	1.5	4.625	1	9.4		22	0
C	M C	25	9.25	9	10	7.25	9	0.925	1.35	1.5	3.625	0.9	8.3		25	0
A M	S R	20	9	8	9	9.5	10	0.9	1.2	1.35	4.75	1	9.2		20	0
C	Z O	27	9.5	8	9	7.75	10	0.95	1.2	1.35	3.875	1	8.375		27	0
A	P C	23	8.25	6	7	8	8	0.825	0.9	1.05	4	0.8	7.575		23	0
A	F G	25	6.75	8	7	7	9	0.675	1.2	1.05	3.5	0.9	7.325		25	0
C	A N	29	7.25	8	7	10	9	0.725	1.2	1.05	5	0.9	8.875		29	0
B	O C	23	9.75	10	10	6.5	9	0.975	1.5	1.5	3.25	0.9	8.125		23	0
D	R M	26	9.5	8	7	8.5	8	0.95	1.2	1.05	4.25	0.8	8.25		26	0
P M	C M	24	9	8	8	9	10	0.9	1.2	1.2	4.5	1	8.8		24	0
B T	G C V	20	9.25	8	9	9.25	9	0.925	1.2	1.35	4.625	0.9	9		20	0
M C	P C	25	9.25	10	7	10	10	0.925	1.5	1.05	5	1	9.475		25	0
P	V B	29	9.25	9	9	8.5	10	0.925	1.35	1.35	4.25	1	8.875		29	0
F	C L	20	8.75	8	6	7	9	0.875	1.2	0.9	3.5	0.9	7.375		20	0
C	O P	24	7.5	9	7	6.5	9	0.75	1.35	1.05	3.25	0.9	7.3		24	0
G J	C J	28	8.5	9	10	10	10	0.85	1.35	1.5	5	1	9.7		28	0
E A	G I	23	7.75	9	9	7	9	0.775	1.35	1.35	3.5	0.9	7.875		23	0
A	M O	26	8.5	7	7	6	8	0.85	1.05	1.05	3	0.8	6.75		26	0
B	B N	20	5.5	7	5	8.5	10	0.55	1.05	0.75	4.25	1	7.6		20	0
R	T F	21	8.5	9	8	8.5	9	0.85	1.35	1.2	4.25	0.9	8.55		21	0
P	F Y A	25	9.25	9	8	9.5	10	0.925	1.35	1.2	4.75	1	9.225		25	0
L	M A	23	10	10	10	9.75	9	1	1.5	1.5	4.875	0.9	9.775		23	0
R J	C G	27	9.75	8	8	8	10	0.975	1.2	1.2	4	1	8.375		27	0
M V	M R	21	6.75	8	7	9.5	8	0.675	1.2	1.05	4.75	0.8	8.475		21	0
A J	G C	22	9.25	7	7	9.75	10	0.925	1.05	1.05	4.875	1	8.9		22	0

## Sheet: results SPSS 1
	Descriptive Statistics							Correlations
		N	Minimum	Maximum	Average	Deviation				ExpO1	ExpMEDIA1	ExpMEDIA2	ExpPE1	ExpTW1	ExpLP1	ExpCT1
	ExpO1	31	2	6	4.30645	0.928057	-0.0195459	ExpO1	Pearson Correlation	1	0.17364	0.152148	-0.0313639	-0.163382	0.0715937	-0.0908184
	ExpMEDIA1	31	6.79	9.27	7.7071	0.521793	-0.00370155		Sig. (bilateral)		0.35021	0.41388	0.866983	0.379828	0.701922	0.627051
	ExpMEDIA2	31	6.41	9.24	7.36323	0.636052	0.00913843		N	31	31	31	31	31	31	31
	ExpPE1	31	1.6	4.8	3.84194	0.857039	0.03125	ExpMEDIA1	Pearson Correlation	0.17364	1	0.899239	-0.0399694	0.358225	0.142369	-0.0100787
	ExpTW1	31	2.67	4.83	3.94065	0.553136	0.0444934		Sig. (bilateral)	0.35021		6.26626e-12	0.830953	0.0478413	0.444863	0.957086
	ExpLP1	31	2	5	4.19355	0.833441	-0.0432692		N	31	31	31	31	31	31	31
	ExpCT1	31	0	0.75	0.462581	0.197551	-0.264644	ExpMEDIA2	Pearson Correlation	0.152148	0.899239	1	-0.0633616	0.301945	0.0572612	0.0118957
	N	31							Sig. (bilateral)	0.41388	6.26626e-12		0.734892	0.0987674	0.75963	0.949358
									N	31	31	31	31	31	31	31
	Descriptive statistics							ExpPE1	Pearson Correlation	-0.0313639	-0.0399694	-0.0633616	1	0.444681	0.0255912	-0.0904371
		N	Minimum	Maximum	Average	Deviation			Sig. (bilateral)	0.866983	0.830953	0.734892		0.0121954	0.891305	0.628504
	ContO1	32	2	7	4.39063	1.2935			N	31	31	31	31	31	31	31
	ContMEDIA1	32	6.31	8.85	7.73562	0.639077		ExpTW1	Pearson Correlation	-0.163382	0.358225	0.301945	0.444681	1	0.256405	0.131765
	ContMEDIA2	32	5.72	8.81	7.29594	0.811422			Sig. (bilateral)	0.379828	0.0478413	0.0987674	0.0121954		0.163819	0.47983
	ContPE1	32	2.1	4.8	3.72187	0.697338			N	31	31	31	31	31	31	31
	ContTW1	32	2.83	4.83	3.76531	0.500213		ExpLP1	Pearson Correlation	0.0715937	0.142369	0.0572612	0.0255912	0.256405	1	0.225637
	ContLP1	32	3	5	4.375	0.707107			Sig. (bilateral)	0.701922	0.444863	0.75963	0.891305	0.163819		0.222282
	ContCT1	32	0.25	0.88	0.585	0.151061			N	31	31	31	31	31	31	31
	N válido (por lista)	32						ExpCT1	Pearson Correlation	-0.0908184	-0.0100787	0.0118957	-0.0904371	0.131765	0.225637	1
									Sig. (bilateral)	0.627051	0.957086	0.949358	0.628504	0.47983	0.222282
	Descriptive Statistics								N	31	31	31	31	31	31	31
		N	Minimum	Maximum	Average	Deviation
	ExpO2	31	2	8.5	5.1129	1.60577	0.028194	Correlations
	ExpPREG	31	4.38	10	8.00645	2.03605	-0.0247205			ContO1	ContMEDIA1	ContMEDIA2	ContPE1	ContTW1	ContLP1	ContCT1
	ExpNF	31	6.75	9.78	8.5129	0.773754	0.00239674	ContO1	Pearson Correlation	1	0.27666	0.254198	0.349636	0.269901	0.16973	0.0226999
	ExpPE2	31	1.5	5	4.01613	0.799624	0.0514809		Sig. (bilateral)		0.125311	0.160338	0.0498142	0.135195	0.353044	0.901856
	ExpTW2	31	2.5	5	3.88742	0.580982	0.00190856		N	32	32	32	32	32	32	32
	ExpLP2	31	2	5	4.22581	0.804557	-0.0427004	ContMEDIA1	Pearson Correlation	0.27666	1	0.934511	0.47021	0.142165	0.0851253	0.229924
	ExpCT2	31	0.25	0.75	0.554516	0.15139	-0.0684991		Sig. (bilateral)	0.125311		5.34906e-15	0.00661436	0.437651	0.643203	0.205533
	N válido (por lista)	31							N	32	32	32	32	32	32	32
								ContMEDIA2	Pearson Correlation	0.254198	0.934511	1	0.44917	0.0713768	0.0634606	0.252711
	Descriptive statistics								Sig. (bilateral)	0.160338	5.34906e-15		0.00991258	0.697868	0.730055	0.162882
		N	Minimum	Maximum	Average	Deviation			N	32	32	32	32	32	32	32
	ContO2	32	2.5	7.5	4.96875	1.34966		ContPE1	Pearson Correlation	0.349636	0.47021	0.44917	1	0.337942	0.264133	0.234723
	ContPREG	32	1.88	10	8.20437	1.95492			Sig. (bilateral)	0.0498142	0.00661436	0.00991258		0.0585293	0.14407	0.195969
	ContNF	32	6.85	10	8.4925	0.75952			N	32	32	32	32	32	32	32
	ContPE2	32	1.2	5	3.80938	0.78014		ContTW1	Pearson Correlation	0.269901	0.142165	0.0713768	0.337942	1	-0.124375	-0.188372
	ContTW2	32	2.83	4.83	3.88	0.524164			Sig. (bilateral)	0.135195	0.437651	0.697868	0.0585293		0.497632	0.301848
	ContLP2	32	3	5	4.40625	0.665237			N	32	32	32	32	32	32	32
	ContCT2	32	0	0.88	0.5925	0.21672		ContLP1	Pearson Correlation	0.16973	0.0851253	0.0634606	0.264133	-0.124375	1	0.00603993
	N válido (por lista)	32							Sig. (bilateral)	0.353044	0.643203	0.730055	0.14407	0.497632		0.973828
									N	32	32	32	32	32	32	32
	Descriptive statistics							ContCT1	Pearson Correlation	0.0226999	0.229924	0.252711	0.234723	-0.188372	0.00603993	1
		N	Minimum	Maximum	Average	Deviation			Sig. (bilateral)	0.901856	0.205533	0.162882	0.195969	0.301848	0.973828
	ExpDIFO	31	0.444	2.167	1.23303	0.421446			N	32	32	32	32	32	32	32
	ExpDIFNota	31	0.945	1.266	1.10432	0.0735447
	ExpDIFPE	31	0.789	2.263	1.07955	0.314842
	ExpDIFTW	31	0.724	1.15	0.989419	0.0956033		Correlations
	ExpDIFLP	31	0.667	2	1.02903	0.228448				ExpO2	ExpPREG	ExpNF	ExpPE2	ExpTW2	ExpLP2	ExpCT2
	ExpDIFCT	31	0.4	25	2.24352	4.33941		ExpO2	Pearson correlation	1	0.325872	0.402554	0.037475	0.148781	0.315024	0.202826
	N válido (por lista)	31							Sig. (bilateral)		0.0736126	0.0247573	0.841365	0.424409	0.0843187	0.273822
									N	31	31	31	31	31	31	31
	Descriptive statistics							ExpPREG	Pearson correlation	0.325872	1	0.683704	0.0320374	-0.073581	-0.224143	0.270679
		N	Minimum	Maximum	Average	Deviation			Sig. (bilateral)	0.0736126		2.23644e-05	0.864153	0.694039	0.225441	0.140806
	ContDIFO	32	0.5	2.167	1.19938	0.382613			N	31	31	31	31	31	31	31
	ContDIFNota	32	0.935	1.255	1.10047	0.0916754		ExpNF	Pearson correlation	0.402554	0.683704	1	0.010643	0.17568	0.103325	0.299217
	ContDIFPE	32	0.25	1.667	1.04494	0.214466			Sig. (bilateral)	0.0247573	2.23644e-05		0.954685	0.344492	0.580174	0.102004
	ContDIFTW	32	0.818	1.556	1.03975	0.153995			N	31	31	31	31	31	31	31
	ContDIFLP	32	0.75	1.333	1.01769	0.136992		ExpPE2	Pearson correlation	0.037475	0.0320374	0.010643	1	0.210109	0.0356004	0.0343486
	ContDIFCT	32	0	2	1.02678	0.413857			Sig. (bilateral)	0.841365	0.864153	0.954685		0.256591	0.849208	0.854453
	N válido (por lista)	32							N	31	31	31	31	31	31	31
								ExpTW2	Pearson correlation	0.148781	-0.073581	0.17568	0.210109	1	0.176714	-0.139329
									Sig. (bilateral)	0.424409	0.694039	0.344492	0.256591		0.341612	0.454745
									N	31	31	31	31	31	31	31
								ExpLP2	Pearson correlation	0.315024	-0.224143	0.103325	0.0356004	0.176714	1	0.17197
									Sig. (bilateral)	0.0843187	0.225441	0.580174	0.849208	0.341612		0.354936
									N	31	31	31	31	31	31	31
								ExpCT2	Pearson correlation	0.202826	0.270679	0.299217	0.0343486	-0.139329	0.17197	1
									Sig. (bilateral)	0.273822	0.140806	0.102004	0.854453	0.454745	0.354936
									N	31	31	31	31	31	31	31
								Correlations
										ContO2	ContPREG	ContNF	ContPE2	ContTW2	ContLP2	ContCT2
								ContO2	Pearson correlation	1	0.111494	0.172526	-0.134514	-0.245774	0.0145959	0.236836
									Sig. (bilateral)		0.543513	0.345052	0.462949	0.175131	0.936805	0.191857
									N	32	32	32	32	32	32	32
								ContPREG	Pearson correlation	0.111494	1	0.52274	0.370817	0.137667	0.238202	0.290148
									Sig. (bilateral)	0.543513		0.00214461	0.0366768	0.452432	0.189233	0.107203
									N	32	32	32	32	32	32	32
								ContNF	Pearson correlation	0.172526	0.52274	1	0.461782	0.208815	0.418021	0.300958
									Sig. (bilateral)	0.345052	0.00214461		0.00780116	0.251406	0.0172764	0.0941699
									N	32	32	32	32	32	32	32
								ContPE2	Pearson correlation	-0.134514	0.370817	0.461782	1	0.129215	0.0918756	0.199809
									Sig. (bilateral)	0.462949	0.0366768	0.00780116		0.480916	0.616998	0.272892
									N	32	32	32	32	32	32	32
								ContTW2	Pearson correlation	-0.245774	0.137667	0.208815	0.129215	1	0.131366	-0.158511
									Sig. (bilateral)	0.175131	0.452432	0.251406	0.480916		0.47358	0.386217
									N	32	32	32	32	32	32	32
								ContLP2	Pearson correlation	0.0145959	0.238202	0.418021	0.0918756	0.131366	1	0.243328
									Sig. (bilateral)	0.936805	0.189233	0.0172764	0.616998	0.47358		0.179603
									N	32	32	32	32	32	32	32
								ContCT2	Pearson correlation	0.236836	0.290148	0.300958	0.199809	-0.158511	0.243328	1
									Sig. (bilateral)	0.191857	0.107203	0.0941699	0.272892	0.386217	0.179603
									N	32	32	32	32	32	32	32
	Descriptive statistics
		N	Minimum	Maximum	Average	Deviation		Correlationsa
	ExpDIFO	31	-2.5	4	0.806452	1.66672				ExpDIFO	ExpDIFNota	ExpDIFPE	ExpDIFTW	ExpDIFLP	ExpDIFCT
	ExpDIFNota	31	-0.39	1.83	0.803387	0.544384		ExpDIFO	Pearson correlation	1	0.137594	0.118629	-0.160642	-0.176626	-0.201848
	ExpDIFPE	31	-0.8	2.4	0.174194	0.690395			Sig. (bilateral)		0.460435	0.525035	0.38798	0.341857	0.27619
	ExpDIFTW	31	-1.333	0.5	-0.0537419	0.392906		ExpDIFNota	Pearson correlation	0.137594	1	0.295224	0.189027	0.263716	0.178638
	ExpDIFLP	31	-1	2	0.0322581	0.657463			Sig. (bilateral)	0.460435		0.106883	0.308476	0.151719	0.336299
	ExpDIFCT	31	-0.375	0.5	0.0927419	0.223532		ExpDIFPE	Pearson correlation	0.118629	0.295224	1	0.0972261	0.170798	0.407515
	ContDIFO	32	-2.5	3.5	0.578125	1.45419			Sig. (bilateral)	0.525035	0.106883		0.602839	0.358273	0.0228762
	ContDIFNota	32	-0.485	1.815	0.754219	0.68458		ExpDIFTW	Pearson correlation	-0.160642	0.189027	0.0972261	1	-0.294112	0.0111519
	ContDIFPE	32	-3.6	1.4	0.0875	0.787708			Sig. (bilateral)	0.38798	0.308476	0.602839		0.108274	0.952521
	ContDIFTW	32	-0.667	1.667	0.114531	0.50526		ExpDIFLP	Pearson correlation	-0.176626	0.263716	0.170798	-0.294112	1	0.120723
	ContDIFLP	32	-1	1	0.03125	0.53788			Sig. (bilateral)	0.341857	0.151719	0.358273	0.108274		0.517691
	ContDIFCT	32	-0.375	0.375	0.0078125	0.19812		ExpDIFCT	Pearson correlation	-0.201848	0.178638	0.407515	0.0111519	0.120723	1
	N válido (por lista)	31							Sig. (bilateral)	0.27619	0.336299	0.0228762	0.952521	0.517691
								a. N for list=31
								Correlationsa
										ContDIFO	ContDIFNota	ContDIFPE	ContDIFTW	ContDIFLP	ContDIFCT
								ContDIFO	Pearson correlation	1	-0.0398741	0.169848	0.115453	-0.209428	0.0467986
									Sig. (bilateral)		0.828463	0.352706	0.529202	0.249986	0.799233
								ContDIFNota	Pearson correlation	-0.0398741	1	0.180519	0.0253136	0.13936	0.197751
									Sig. (bilateral)	0.828463		0.322812	0.89062	0.446836	0.277965
								ContDIFPE	Pearson correlation	0.169848	0.180519	1	-0.0218828	-0.349272	-0.0122729
									Sig. (bilateral)	0.352706	0.322812		0.905373	0.0500685	0.946847
								ContDIFTW	Pearson correlation	0.115453	0.0253136	-0.0218828	1	-0.0927651	-0.0493876
									Sig. (bilateral)	0.529202	0.89062	0.905373		0.613579	0.788371
								ContDIFLP	Pearson correlation	-0.209428	0.13936	-0.349272	-0.0927651	1	-0.115881
									Sig. (bilateral)	0.249986	0.446836	0.0500685	0.613579		0.527666
								ContDIFCT	Pearson correlation	0.0467986	0.197751	-0.0122729	-0.0493876	-0.115881	1
									Sig. (bilateral)	0.799233	0.277965	0.946847	0.788371	0.527666
								a. N for list=32
